# Supplementary material for: A Novel Supramolecular Salt of Hypoxanthine with Maleic Acid as a Potential Weight-Loss Drug
Source: Int J Mol Sci. 2025 Apr 30;26(9):4266. doi: 10.3390/ijms26094266 (PMC12071735; doi:10.3390/ijms26094266)
Supplement: Supplementary file 1 [file ijms-26-04266-s001.zip]

Archive with 1 entries (1 files):
- ijms-3554829-supplementary.pdf
